# Supplementary material for: Ultra-Sensitive Simultaneous Detection of Dopamine and Acetaminophen over Hollow Porous AuAg Alloy Nanospheres
Source: Nanomaterials (Basel). 2024 Jun 30;14(13):1131. doi: 10.3390/nano14131131 (PMC11243617; doi:10.3390/nano14131131)
Supplement: Supplementary file 1 [file nanomaterials-14-01131-s001.zip]

Archive with 1 entries (1 files):
- nanomaterials-3057116-supplementary.pdf
